# Supplementary material for: Augmenting large language models with chemistry tools
Source: Nat Mach Intell. 2024 May 8;6(5):525–35. doi: 10.1038/s42256-024-00832-8 (PMC11116106; doi:10.1038/s42256-024-00832-8)
Supplement: Supplementary file 3 — Unprocessed evaluation data. [file 42256_2024_832_MOESM3_ESM.xlsx]

## Sheet: Master dataset
processed_humanevals
	0_Chemically accurate	0_Quality of reasoning	0_Task completed	1_Chemically accurate	1_Quality of reasoning	1_Task completed	eval
Task 1	9	9	10	4	6	3	0
Task 2	6	6	4	6	5	4	0
Task 3	10	10	10	2	6	5	0
Task 4	8	8	8	10	8	7	0
Task 5	8	8	10	8	7	6	0
Task 6	10	9	10	10	9	10	0
Task 7	7	8	7	7	2	7	0
Task 8	10	8	10	8	8	9	0
Task 9	9	6	6	3	6	8	0
Task 10	7	4	9	8	9	10	0
Task 11							0
Task 12	10	10	1	10	10	1	0
Task 13	6	2	4	8	6	7	0
Task 14	7	8	9	8	9	9	0
Task 15	10	9	10	4	5	8	0
Task 1	8	8	10	5	6	7	1
Task 2	4	8	10	8	9	9	1
Task 3	10	10	10	9	10	10	1
Task 4	9	10	10	10	10	9	1
Task 5	10	10	10	10	10	4	1
Task 6	10	10	10	10	10	10	1
Task 7	10	10	10	10	10	10	1
Task 8	10	10	10	8	8	10	1
Task 9	10	10	10	8	9	10	1
Task 10	10	10	10	10	10	10	1
Task 11							1
Task 12	10	10	10	10	10	10	1
Task 13	10	10	10	4	9	7	1
Task 14	8	10	10	10	10	10	1
Task 15	10	10	10	2	2	5	1
Task 1	10	10	10	3	3	7	4
Task 2	7	5	10	7	7	6	4
Task 3	10	10	10	5	10	10	4
Task 4	10	8	10	10	10	10	4
Task 5	8	10	10	10	10	8	4
Task 6	10	7	10	10	10	10	4
Task 7	10	10	10	7	10	10	4
Task 8	10	10	10	7	10	10	4
Task 9	8	8	10	4	7	10	4
Task 10	8	7	10	10	10	10	4
Task 11							4
Task 12	10	10	6	10	10	5	4
Task 13	10	7	10	2	2	3	4
Task 14	10	9	10	10	10	10	4
Task 15	10	10	10	4	6	10	4
Task 1	8	5	1	4	7	1	6
Task 2	6	4	2	8	9	8	6
Task 3	10	8	10	8	8	2	6
Task 4	10	6	7	10	10	10	6
Task 5	10	8	10	10	8	10	6
Task 6	10	8	10	10	10	10	6
Task 7	6	6	8	8	10	10	6
Task 8	10	10	10	8	5	8	6
Task 9	10	7	10	8	9	5	6
Task 10	5	5	6	10	10	10	6
Task 11							6
Task 12	8	8	8	8	8	8	6
Task 13	10	9	10	4	5	1	6
Task 14	4	5	2	10	10	10	6
Task 15	10	10	10	2	4	2	6

## Sheet: Figure 4a
Figure 4a
	index	eval	mean	color
0	Task 7	0	2	right
1	Task 7	1	0	right
2	Task 7	4	1	right
3	Task 7	6	-2.66667	right
4	Task 5	0	1.66667	right
5	Task 5	1	2	right
6	Task 5	4	0	right
7	Task 5	6	0	right
8	Task 14	0	-0.666667	left
9	Task 14	1	-0.666667	left
10	Task 14	4	-0.333333	left
11	Task 14	6	-6.33333	left
12	Task 4	0	-0.333333	left
13	Task 4	1	0	left
14	Task 4	4	-0.666667	left
15	Task 4	6	-2.33333	left
16	Task 8	0	1	right
17	Task 8	1	1.33333	right
18	Task 8	4	1	right
19	Task 8	6	3	right
20	Task 15	0	4	right
21	Task 15	1	7	right
22	Task 15	4	3.33333	right
23	Task 15	6	7.33333	right
24	Task 1	0	5	right
25	Task 1	1	2.66667	right
26	Task 1	4	5.66667	right
27	Task 1	6	0.666667	right
28	Task 13	0	-3	right
29	Task 13	1	3.33333	right
30	Task 13	4	6.66667	right
31	Task 13	6	6.33333	right
32	Task 2	0	0.333333	left
33	Task 2	1	-1.33333	left
34	Task 2	4	0.666667	left
35	Task 2	6	-4.33333	left
36	Task 12	0	0	right
37	Task 12	1	0	right
38	Task 12	4	0.333333	right
39	Task 12	6	0	right
40	Task 10	0	-2.33333	left
41	Task 10	1	0	left
42	Task 10	4	-1.66667	left
43	Task 10	6	-4.66667	left
44	Task 6	0	0	left
45	Task 6	1	0	left
46	Task 6	4	-1	left
47	Task 6	6	-0.666667	left
48	Task 3	0	5.66667	right
49	Task 3	1	0.333333	right
50	Task 3	4	1.66667	right
51	Task 3	6	3.33333	right
52	Task 9	0	1.33333	right
53	Task 9	1	1	right
54	Task 9	4	1.66667	right
55	Task 9	6	1.66667	right

## Sheet: Figure 4b
Figure 4b
	index	Chemically accurate	assist	Tasks	mol name	complexity
55	Task 15	2	GPT-4	Task 15	Takemoto OC	3.311
15	Task 4	10	GPT-4	Task 4	DEET	1.87
27	Task 8	8	GPT-4	Task 8	Ricci OC	3.167
41	Task 14	8	GPT-4	Task 14	Aspirin	1.59
25	Task 8	8	GPT-4	Task 8	Ricci OC	3.167
43	Task 14	10	GPT-4	Task 14	Aspirin	1.59
23	Task 5	10	GPT-4	Task 5	Paracetamol	1.54
31	Task 8	8	GPT-4	Task 8	Ricci OC	3.167
21	Task 5	10	GPT-4	Task 5	Paracetamol	1.54
45	Task 14	10	GPT-4	Task 14	Aspirin	1.59
19	Task 5	10	GPT-4	Task 5	Paracetamol	1.54
37	Task 13	2	GPT-4	Task 13	Atorvastatin	4.796
17	Task 5	8	GPT-4	Task 5	Paracetamol	1.54
47	Task 14	10	GPT-4	Task 14	Aspirin	1.59
1	Task 1	4	GPT-4	Task 1	Safinamide	3.61
29	Task 8	7	GPT-4	Task 8	Ricci OC	3.167
13	Task 4	10	GPT-4	Task 4	DEET	1.87
49	Task 15	4	GPT-4	Task 15	Takemoto OC	3.311
11	Task 4	10	GPT-4	Task 4	DEET	1.87
33	Task 13	8	GPT-4	Task 13	Atorvastatin	4.796
9	Task 4	10	GPT-4	Task 4	DEET	1.87
51	Task 15	2	GPT-4	Task 15	Takemoto OC	3.311
7	Task 1	4	GPT-4	Task 1	Safinamide	3.61
39	Task 13	4	GPT-4	Task 13	Atorvastatin	4.796
5	Task 1	3	GPT-4	Task 1	Safinamide	3.61
53	Task 15	4	GPT-4	Task 15	Takemoto OC	3.311
3	Task 1	5	GPT-4	Task 1	Safinamide	3.61
35	Task 13	4	GPT-4	Task 13	Atorvastatin	4.796
40	Task 14	7	ChemCrow	Task 14	Aspirin	1.59
46	Task 14	4	ChemCrow	Task 14	Aspirin	1.59
42	Task 14	8	ChemCrow	Task 14	Aspirin	1.59
44	Task 14	10	ChemCrow	Task 14	Aspirin	1.59
48	Task 15	10	ChemCrow	Task 15	Takemoto OC	3.311
50	Task 15	10	ChemCrow	Task 15	Takemoto OC	3.311
52	Task 15	10	ChemCrow	Task 15	Takemoto OC	3.311
54	Task 15	10	ChemCrow	Task 15	Takemoto OC	3.311
38	Task 13	10	ChemCrow	Task 13	Atorvastatin	4.796
0	Task 1	9	ChemCrow	Task 1	Safinamide	3.61
36	Task 13	10	ChemCrow	Task 13	Atorvastatin	4.796
34	Task 13	10	ChemCrow	Task 13	Atorvastatin	4.796
2	Task 1	8	ChemCrow	Task 1	Safinamide	3.61
4	Task 1	10	ChemCrow	Task 1	Safinamide	3.61
6	Task 1	8	ChemCrow	Task 1	Safinamide	3.61
8	Task 4	8	ChemCrow	Task 4	DEET	1.87
10	Task 4	9	ChemCrow	Task 4	DEET	1.87
12	Task 4	10	ChemCrow	Task 4	DEET	1.87
14	Task 4	10	ChemCrow	Task 4	DEET	1.87
16	Task 5	8	ChemCrow	Task 5	Paracetamol	1.54
18	Task 5	10	ChemCrow	Task 5	Paracetamol	1.54
20	Task 5	8	ChemCrow	Task 5	Paracetamol	1.54
22	Task 5	10	ChemCrow	Task 5	Paracetamol	1.54
24	Task 8	10	ChemCrow	Task 8	Ricci OC	3.167
26	Task 8	10	ChemCrow	Task 8	Ricci OC	3.167
30	Task 8	10	ChemCrow	Task 8	Ricci OC	3.167
32	Task 13	6	ChemCrow	Task 13	Atorvastatin	4.796
28	Task 8	10	ChemCrow	Task 8	Ricci OC	3.167

## Sheet: Figure 4c
Figure 4c
	index	assist	variable	value
0	359	GPT-4	Task completed	2
1	155	GPT-4	Quality of reasoning	10
2	141	GPT-4	Quality of reasoning
3	143	GPT-4	Quality of reasoning	10
4	287	GPT-4	Task completed	10
5	145	GPT-4	Quality of reasoning	6
6	147	GPT-4	Quality of reasoning	9
7	285	GPT-4	Task completed	10
8	149	GPT-4	Quality of reasoning	5
9	151	GPT-4	Quality of reasoning	6
10	283	GPT-4	Task completed	10
11	153	GPT-4	Quality of reasoning	9
12	281	GPT-4	Task completed	10
13	139	GPT-4	Quality of reasoning	9
14	157	GPT-4	Quality of reasoning	10
15	159	GPT-4	Quality of reasoning	10
16	279	GPT-4	Task completed	4
17	161	GPT-4	Quality of reasoning	10
18	163	GPT-4	Quality of reasoning	10
19	277	GPT-4	Task completed	9
20	165	GPT-4	Quality of reasoning	8
21	167	GPT-4	Quality of reasoning	9
22	275	GPT-4	Task completed	10
23	169	GPT-4	Quality of reasoning	10
24	289	GPT-4	Task completed	10
25	137	GPT-4	Quality of reasoning	6
26	273	GPT-4	Task completed	9
27	119	GPT-4	Chemically accurate	2
28	105	GPT-4	Chemically accurate	8
29	107	GPT-4	Chemically accurate	8
30	305	GPT-4	Task completed	10
31	109	GPT-4	Chemically accurate	10
32	111	GPT-4	Chemically accurate
33	303	GPT-4	Task completed	6
34	113	GPT-4	Chemically accurate	8
35	115	GPT-4	Chemically accurate	4
36	301	GPT-4	Task completed	7
37	117	GPT-4	Chemically accurate	10
38	121	GPT-4	Quality of reasoning	6
39	291	GPT-4	Task completed
40	123	GPT-4	Quality of reasoning	5
41	297	GPT-4	Task completed	10
42	125	GPT-4	Quality of reasoning	6
43	127	GPT-4	Quality of reasoning	8
44	295	GPT-4	Task completed	7
45	129	GPT-4	Quality of reasoning	7
46	131	GPT-4	Quality of reasoning	9
47	293	GPT-4	Task completed	10
48	133	GPT-4	Quality of reasoning	2
49	135	GPT-4	Quality of reasoning	8
50	171	GPT-4	Quality of reasoning
51	173	GPT-4	Quality of reasoning	10
52	103	GPT-4	Chemically accurate	8
53	223	GPT-4	Quality of reasoning	10
54	255	GPT-4	Task completed	9
55	211	GPT-4	Quality of reasoning	7
56	213	GPT-4	Quality of reasoning	9
57	253	GPT-4	Task completed	7
58	215	GPT-4	Quality of reasoning	8
59	217	GPT-4	Quality of reasoning	10
60	251	GPT-4	Task completed	10
61	219	GPT-4	Quality of reasoning	8
62	221	GPT-4	Quality of reasoning	10
63	249	GPT-4	Task completed	6
64	225	GPT-4	Quality of reasoning	5
65	207	GPT-4	Quality of reasoning	10
66	247	GPT-4	Task completed	7
67	227	GPT-4	Quality of reasoning	9
68	229	GPT-4	Quality of reasoning	10
69	245	GPT-4	Task completed	5
70	231	GPT-4	Quality of reasoning
71	233	GPT-4	Quality of reasoning	8
72	243	GPT-4	Task completed	4
73	235	GPT-4	Quality of reasoning	5
74	237	GPT-4	Quality of reasoning	10
75	241	GPT-4	Task completed	3
76	209	GPT-4	Quality of reasoning	6
77	257	GPT-4	Task completed	8
78	175	GPT-4	Quality of reasoning	9
79	189	GPT-4	Quality of reasoning	10
80	271	GPT-4	Task completed	7
81	177	GPT-4	Quality of reasoning	10
82	179	GPT-4	Quality of reasoning	2
83	1	GPT-4	Chemically accurate	4
84	181	GPT-4	Quality of reasoning	3
85	269	GPT-4	Task completed	8
86	183	GPT-4	Quality of reasoning	7
87	185	GPT-4	Quality of reasoning	10
88	267	GPT-4	Task completed	9
89	187	GPT-4	Quality of reasoning	10
90	265	GPT-4	Task completed	7
91	205	GPT-4	Quality of reasoning	2
92	191	GPT-4	Quality of reasoning	10
93	193	GPT-4	Quality of reasoning	10
94	263	GPT-4	Task completed	1
95	195	GPT-4	Quality of reasoning	10
96	197	GPT-4	Quality of reasoning	7
97	261	GPT-4	Task completed
98	199	GPT-4	Quality of reasoning	10
99	201	GPT-4	Quality of reasoning
100	259	GPT-4	Task completed	10
101	203	GPT-4	Quality of reasoning	10
102	307	GPT-4	Task completed	10
103	299	GPT-4	Task completed	5
104	333	GPT-4	Task completed	8
105	33	GPT-4	Chemically accurate	8
106	341	GPT-4	Task completed	10
107	37	GPT-4	Chemically accurate	10
108	39	GPT-4	Chemically accurate	10
109	339	GPT-4	Task completed	10
110	41	GPT-4	Chemically accurate	10
111	43	GPT-4	Chemically accurate	10
112	337	GPT-4	Task completed	10
113	45	GPT-4	Chemically accurate	8
114	47	GPT-4	Chemically accurate	8
115	335	GPT-4	Task completed	2
116	49	GPT-4	Chemically accurate	10
117	51	GPT-4	Chemically accurate
118	101	GPT-4	Chemically accurate	10
119	53	GPT-4	Chemically accurate	10
120	55	GPT-4	Chemically accurate	4
121	331	GPT-4	Task completed	1
122	57	GPT-4	Chemically accurate	10
123	59	GPT-4	Chemically accurate	2
124	329	GPT-4	Task completed	10
125	61	GPT-4	Chemically accurate	3
126	63	GPT-4	Chemically accurate	7
127	35	GPT-4	Chemically accurate	9
128	343	GPT-4	Task completed	10
129	65	GPT-4	Chemically accurate	5
130	31	GPT-4	Chemically accurate	5
131	3	GPT-4	Chemically accurate	6
132	357	GPT-4	Task completed	10
133	5	GPT-4	Chemically accurate	2
134	7	GPT-4	Chemically accurate	10
135	355	GPT-4	Task completed	1
136	9	GPT-4	Chemically accurate	8
137	11	GPT-4	Chemically accurate	10
138	353	GPT-4	Task completed	8
139	13	GPT-4	Chemically accurate	7
140	15	GPT-4	Chemically accurate	8
141	351	GPT-4	Task completed
142	17	GPT-4	Chemically accurate	3
143	19	GPT-4	Chemically accurate	8
144	349	GPT-4	Task completed	10
145	21	GPT-4	Chemically accurate
146	23	GPT-4	Chemically accurate	10
147	347	GPT-4	Task completed	5
148	25	GPT-4	Chemically accurate	8
149	27	GPT-4	Chemically accurate	8
150	345	GPT-4	Task completed	8
151	29	GPT-4	Chemically accurate	4
152	327	GPT-4	Task completed	10
153	239	GPT-4	Quality of reasoning	4
154	317	GPT-4	Task completed	10
155	73	GPT-4	Chemically accurate	7
156	89	GPT-4	Chemically accurate	4
157	85	GPT-4	Chemically accurate	2
158	83	GPT-4	Chemically accurate	10
159	91	GPT-4	Chemically accurate	4
160	81	GPT-4	Chemically accurate
161	313	GPT-4	Task completed	10
162	319	GPT-4	Task completed	10
163	93	GPT-4	Chemically accurate	8
164	79	GPT-4	Chemically accurate	10
165	315	GPT-4	Task completed	10
166	321	GPT-4	Task completed
167	75	GPT-4	Chemically accurate	7
168	95	GPT-4	Chemically accurate	8
169	311	GPT-4	Task completed	10
170	77	GPT-4	Chemically accurate	4
171	97	GPT-4	Chemically accurate	10
172	71	GPT-4	Chemically accurate	10
173	67	GPT-4	Chemically accurate	10
174	325	GPT-4	Task completed	3
175	309	GPT-4	Task completed	8
176	99	GPT-4	Chemically accurate	10
177	69	GPT-4	Chemically accurate	10
178	87	GPT-4	Chemically accurate	10
179	323	GPT-4	Task completed	5
180	306	ChemCrow	Task completed	10
181	346	ChemCrow	Task completed	10
182	354	ChemCrow	Task completed	10
183	256	ChemCrow	Task completed	6
184	298	ChemCrow	Task completed	10
185	304	ChemCrow	Task completed	10
186	314	ChemCrow	Task completed	10
187	348	ChemCrow	Task completed	6
188	254	ChemCrow	Task completed	10
189	240	ChemCrow	Task completed	10
190	358	ChemCrow	Task completed	10
191	248	ChemCrow	Task completed	10
192	244	ChemCrow	Task completed	10
193	252	ChemCrow	Task completed	7
194	242	ChemCrow	Task completed	4
195	350	ChemCrow	Task completed
196	246	ChemCrow	Task completed	8
197	310	ChemCrow	Task completed	10
198	250	ChemCrow	Task completed	10
199	356	ChemCrow	Task completed	2
200	312	ChemCrow	Task completed	10
201	352	ChemCrow	Task completed	8
202	302	ChemCrow	Task completed	10
203	300	ChemCrow	Task completed	10
204	282	ChemCrow	Task completed	10
205	258	ChemCrow	Task completed	9
206	286	ChemCrow	Task completed	10
207	334	ChemCrow	Task completed	10
208	272	ChemCrow	Task completed	10
209	288	ChemCrow	Task completed	10
210	322	ChemCrow	Task completed	6
211	274	ChemCrow	Task completed	10
212	332	ChemCrow	Task completed	2
213	276	ChemCrow	Task completed	10
214	336	ChemCrow	Task completed	7
215	330	ChemCrow	Task completed	1
216	324	ChemCrow	Task completed	10
217	278	ChemCrow	Task completed	10
218	284	ChemCrow	Task completed	10
219	328	ChemCrow	Task completed	10
220	280	ChemCrow	Task completed	10
221	270	ChemCrow	Task completed	10
222	290	ChemCrow	Task completed
223	296	ChemCrow	Task completed	10
224	294	ChemCrow	Task completed	10
225	344	ChemCrow	Task completed	10
226	260	ChemCrow	Task completed
227	316	ChemCrow	Task completed	10
228	326	ChemCrow	Task completed	10
229	262	ChemCrow	Task completed	1
230	342	ChemCrow	Task completed	8
231	264	ChemCrow	Task completed	4
232	320	ChemCrow	Task completed
233	318	ChemCrow	Task completed	10
234	340	ChemCrow	Task completed	10
235	266	ChemCrow	Task completed	9
236	292	ChemCrow	Task completed	10
237	338	ChemCrow	Task completed	10
238	268	ChemCrow	Task completed	10
239	308	ChemCrow	Task completed	10
240	0	ChemCrow	Chemically accurate	9
241	238	ChemCrow	Quality of reasoning	10
242	86	ChemCrow	Chemically accurate	10
243	62	ChemCrow	Chemically accurate	7
244	64	ChemCrow	Chemically accurate	10
245	66	ChemCrow	Chemically accurate	10
246	68	ChemCrow	Chemically accurate	8
247	70	ChemCrow	Chemically accurate	10
248	72	ChemCrow	Chemically accurate	10
249	74	ChemCrow	Chemically accurate	10
250	76	ChemCrow	Chemically accurate	8
251	78	ChemCrow	Chemically accurate	8
252	80	ChemCrow	Chemically accurate
253	82	ChemCrow	Chemically accurate	10
254	84	ChemCrow	Chemically accurate	10
255	88	ChemCrow	Chemically accurate	10
256	58	ChemCrow	Chemically accurate	10
257	90	ChemCrow	Chemically accurate	8
258	92	ChemCrow	Chemically accurate	6
259	94	ChemCrow	Chemically accurate	10
260	96	ChemCrow	Chemically accurate	10
261	98	ChemCrow	Chemically accurate	10
262	100	ChemCrow	Chemically accurate	10
263	102	ChemCrow	Chemically accurate	6
264	104	ChemCrow	Chemically accurate	10
265	106	ChemCrow	Chemically accurate	10
266	108	ChemCrow	Chemically accurate	5
267	110	ChemCrow	Chemically accurate
268	112	ChemCrow	Chemically accurate	8
269	60	ChemCrow	Chemically accurate	10
270	56	ChemCrow	Chemically accurate	8
271	116	ChemCrow	Chemically accurate	4
272	26	ChemCrow	Chemically accurate	7
273	2	ChemCrow	Chemically accurate	6
274	4	ChemCrow	Chemically accurate	10
275	6	ChemCrow	Chemically accurate	8
276	8	ChemCrow	Chemically accurate	8
277	10	ChemCrow	Chemically accurate	10
278	12	ChemCrow	Chemically accurate	7
279	14	ChemCrow	Chemically accurate	10
280	16	ChemCrow	Chemically accurate	9
281	18	ChemCrow	Chemically accurate	7
282	20	ChemCrow	Chemically accurate
283	22	ChemCrow	Chemically accurate	10
284	24	ChemCrow	Chemically accurate	6
285	28	ChemCrow	Chemically accurate	10
286	54	ChemCrow	Chemically accurate	10
287	30	ChemCrow	Chemically accurate	8
288	32	ChemCrow	Chemically accurate	4
289	34	ChemCrow	Chemically accurate	10
290	36	ChemCrow	Chemically accurate	9
291	38	ChemCrow	Chemically accurate	10
292	40	ChemCrow	Chemically accurate	10
293	42	ChemCrow	Chemically accurate	10
294	44	ChemCrow	Chemically accurate	10
295	46	ChemCrow	Chemically accurate	10
296	48	ChemCrow	Chemically accurate	10
297	50	ChemCrow	Chemically accurate
298	52	ChemCrow	Chemically accurate	10
299	114	ChemCrow	Chemically accurate	10
300	118	ChemCrow	Chemically accurate	10
301	236	ChemCrow	Quality of reasoning	5
302	208	ChemCrow	Quality of reasoning	10
303	184	ChemCrow	Quality of reasoning	10
304	186	ChemCrow	Quality of reasoning	8
305	188	ChemCrow	Quality of reasoning	10
306	190	ChemCrow	Quality of reasoning	7
307	192	ChemCrow	Quality of reasoning	10
308	194	ChemCrow	Quality of reasoning	10
309	196	ChemCrow	Quality of reasoning	8
310	198	ChemCrow	Quality of reasoning	7
311	200	ChemCrow	Quality of reasoning
312	202	ChemCrow	Quality of reasoning	10
313	204	ChemCrow	Quality of reasoning	7
314	206	ChemCrow	Quality of reasoning	9
315	210	ChemCrow	Quality of reasoning	5
316	178	ChemCrow	Quality of reasoning	10
317	212	ChemCrow	Quality of reasoning	4
318	214	ChemCrow	Quality of reasoning	8
319	216	ChemCrow	Quality of reasoning	6
320	218	ChemCrow	Quality of reasoning	8
321	220	ChemCrow	Quality of reasoning	8
322	222	ChemCrow	Quality of reasoning	6
323	224	ChemCrow	Quality of reasoning	10
324	226	ChemCrow	Quality of reasoning	7
325	228	ChemCrow	Quality of reasoning	5
326	230	ChemCrow	Quality of reasoning
327	232	ChemCrow	Quality of reasoning	8
328	234	ChemCrow	Quality of reasoning	9
329	182	ChemCrow	Quality of reasoning	5
330	176	ChemCrow	Quality of reasoning	10
331	120	ChemCrow	Quality of reasoning	9
332	146	ChemCrow	Quality of reasoning	8
333	122	ChemCrow	Quality of reasoning	6
334	124	ChemCrow	Quality of reasoning	10
335	126	ChemCrow	Quality of reasoning	8
336	128	ChemCrow	Quality of reasoning	8
337	130	ChemCrow	Quality of reasoning	9
338	132	ChemCrow	Quality of reasoning	8
339	134	ChemCrow	Quality of reasoning	8
340	136	ChemCrow	Quality of reasoning	6
341	138	ChemCrow	Quality of reasoning	4
342	140	ChemCrow	Quality of reasoning
343	142	ChemCrow	Quality of reasoning	10
344	144	ChemCrow	Quality of reasoning	2
345	148	ChemCrow	Quality of reasoning	9
346	174	ChemCrow	Quality of reasoning	10
347	150	ChemCrow	Quality of reasoning	8
348	152	ChemCrow	Quality of reasoning	8
349	154	ChemCrow	Quality of reasoning	10
350	156	ChemCrow	Quality of reasoning	10
351	158	ChemCrow	Quality of reasoning	10
352	160	ChemCrow	Quality of reasoning	10
353	162	ChemCrow	Quality of reasoning	10
354	164	ChemCrow	Quality of reasoning	10
355	166	ChemCrow	Quality of reasoning	10
356	168	ChemCrow	Quality of reasoning	10
357	170	ChemCrow	Quality of reasoning
358	172	ChemCrow	Quality of reasoning	10
359	180	ChemCrow	Quality of reasoning	10
360	0	GPT-4	GPT-eval	8
361	1	GPT-4	GPT-eval	9
362	2	GPT-4	GPT-eval	9
363	3	GPT-4	GPT-eval	9
364	4	GPT-4	GPT-eval	8
365	5	GPT-4	GPT-eval	10
366	6	GPT-4	GPT-eval	9
367	7	GPT-4	GPT-eval	9
368	8	GPT-4	GPT-eval	9.5
369	9	GPT-4	GPT-eval	9
370	10	GPT-4	GPT-eval	7
371	11	GPT-4	GPT-eval	8
372	12	GPT-4	GPT-eval	9
373	13	GPT-4	GPT-eval	9
374	14	ChemCrow	GPT-eval	6
375	15	ChemCrow	GPT-eval	7
376	16	ChemCrow	GPT-eval	8
377	17	ChemCrow	GPT-eval	8
378	18	ChemCrow	GPT-eval	7
379	19	ChemCrow	GPT-eval	9
380	20	ChemCrow	GPT-eval	7
381	21	ChemCrow	GPT-eval	7
382	22	ChemCrow	GPT-eval	9
383	23	ChemCrow	GPT-eval	7
384	24	ChemCrow	GPT-eval	8
385	25	ChemCrow	GPT-eval	7
386	26	ChemCrow	GPT-eval	6
387	27	ChemCrow	GPT-eval	7
